# Supplementary material for: Quantitative and Qualitative MRI Assessment of Perivascular Spaces in Parkinson’s Disease Patients
Source: Medicina (Kaunas). 2026 Mar 24;62(4):613. doi: 10.3390/medicina62040613 (PMC13117765; doi:10.3390/medicina62040613)
Supplement: Supplementary file 1 [file medicina-62-00613-s001.zip]

Archive with 1 entries (1 files):
- medicina-4179332-supplementary.pdf
